# Supplementary material for: Coproducing data-driven organizational safety with patients: development and cognitive testing of a multisetting patient-reported safety concern tool
Source: Int J Qual Health Care. 2025 Jun 24;37(3):mzaf056. doi: 10.1093/intqhc/mzaf056 (PMC12246782; doi:10.1093/intqhc/mzaf056)
Supplement: mzaf056_Supplementary_Data [file mzaf056_supplementary_data.zip]

Archive with 2 entries (2 files):
- Appendix 1_Cognitive interview responses.docx
- Safety Tool COREQ-32checklist.docx
